# Supplementary material for: Microbial Community Structure and the Persistence of Cyanobacterial Populations in Salt Crusts of the Hyperarid Atacama Desert from Genome-Resolved Metagenomics
Source: Front Microbiol. 2017 Jul 28;8:1435. doi: 10.3389/fmicb.2017.01435 (PMC5532433; doi:10.3389/fmicb.2017.01435)
Supplement: Supplementary file 1 [file Table_1.XLSX]

## Sheet: Sheet1
Supplementary Table 1. Taxonomy and bin information of the 115 distinct (de-replicated) genomes (>70% or more complete). Raw sequencing reads can be accessed through the NCBI BioProject PRJNA351262.
Draft Genome	Bin Size	GC content	Coverage	Contigs	Genes	Longest contig	Domain	Phylum	Class	Order	Family	Genus	Species
SW_9_Halothece_sp_44_58	2.95 Mbp	0.4438	57.15	137	2937	98415	Bacteria	Cyanobacteria	Oscillatoriophycideae	Chroococcales	Aphanothecaceae	Euhalothece
QS_8_Oscillatoriophycideae_64_29	2.22 Mbp	0.6438	29.08	69	2352	161322	Bacteria	Cyanobacteria	Oscillatoriophycideae	Chroococcales	Aphanothecaceae	Halothece
SW_4_Oscillatoriophycideae_48_29	3.24 Mbp	0.4823	29	192	3165	92493	Bacteria	Cyanobacteria	Oscillatoriophycideae	Chroococcales	Aphanothecaceae	Halothece
QS_5_Actinobacteria_72_10	1.71 Mbp	0.7174	10.15	286	1886	26238	Bacteria	Actinobacteria	Actinobacteria
QS_8_Actinobacteria_72_14	1.63 Mbp	0.7211	14.07	65	1597	92760	Bacteria	Actinobacteria	Actinobacteria
QH_1_Salinibacter_ruber_61_8	1.01 Mbp	0.6075	7.87	461	1252	7307	Bacteria	Bacteroidetes	Bacteroidetes	Bacteroidetes Order II. Incertae sedis	Rhodothermaceae	Salinibacter	Salinibacter ruber
QH_1_Salinibacter_ruber_64_81	2.11 Mbp	0.6396	80.55	416	2196	36294	Bacteria	Bacteroidetes	Bacteroidetes	Bacteroidetes Order II. Incertae sedis	Rhodothermaceae	Salinibacter	Salinibacter ruber
QH_10_Salinibacter_ruber_64_19	1.36 Mbp	0.6368	19.04	248	1392	15904	Bacteria	Bacteroidetes	Bacteroidetes	Bacteroidetes Order II. Incertae sedis	Rhodothermaceae	Salinibacter	Salinibacter ruber
QH_10_Salinibacter_ruber_64_37	1.42 Mbp	0.6419	36.1	86	1280	82456	Bacteria	Bacteroidetes	Bacteroidetes	Bacteroidetes Order II. Incertae sedis	Rhodothermaceae	Salinibacter	Salinibacter ruber
QH_2_Salinibacter_ruber_63_10	2.53 Mbp	0.6383	9.94	877	2981	18579	Bacteria	Bacteroidetes	Bacteroidetes	Bacteroidetes Order II. Incertae sedis	Rhodothermaceae	Salinibacter	Salinibacter ruber
QH_2_Salinibacter_ruber_64_26	1.44 Mbp	0.6341	25.58	203	1451	40012	Bacteria	Bacteroidetes	Bacteroidetes	Bacteroidetes Order II. Incertae sedis	Rhodothermaceae	Salinibacter	Salinibacter ruber
QH_6_Salinibacter_ruber_63_17	971.89 Kbp	0.6201	16.52	224	1078	20778	Bacteria	Bacteroidetes	Bacteroidetes	Bacteroidetes Order II. Incertae sedis	Rhodothermaceae	Salinibacter	Salinibacter ruber
QH_6_Salinibacter_ruber_64_77	941.52 Kbp	0.6349	77.69	195	1026	19262	Bacteria	Bacteroidetes	Bacteroidetes	Bacteroidetes Order II. Incertae sedis	Rhodothermaceae	Salinibacter	Salinibacter ruber
QH_7_Salinibacter_ruber_62_13	2.07 Mbp	0.6166	12.92	118	1916	55633	Bacteria	Bacteroidetes	Bacteroidetes	Bacteroidetes Order II. Incertae sedis	Rhodothermaceae	Salinibacter	Salinibacter ruber
QH_7_Salinibacter_ruber_64_110	610.00 Kbp	0.6282	109.29	100	644	25047	Bacteria	Bacteroidetes	Bacteroidetes	Bacteroidetes Order II. Incertae sedis	Rhodothermaceae	Salinibacter	Salinibacter ruber
QH_9_Salinibacter_ruber_64_21	1.16 Mbp	0.6336	21.34	179	1151	23677	Bacteria	Bacteroidetes	Bacteroidetes	Bacteroidetes Order II. Incertae sedis	Rhodothermaceae	Salinibacter	Salinibacter ruber
QS_1_Salinibacter_ruber_63_11	1.63 Mbp	0.6324	10.23	218	1704	29298	Bacteria	Bacteroidetes	Bacteroidetes	Bacteroidetes Order II. Incertae sedis	Rhodothermaceae	Salinibacter	Salinibacter ruber
QS_3_Salinibacter_ruber_64_15	2.62 Mbp	0.6385	15.31	131	2330	78922	Bacteria	Bacteroidetes	Bacteroidetes	Bacteroidetes Order II. Incertae sedis	Rhodothermaceae	Salinibacter	Salinibacter ruber
QS_4_Salinibacter_ruber_64_154	1.50 Mbp	0.6342	153.52	405	1666	22381	Bacteria	Bacteroidetes	Bacteroidetes	Bacteroidetes Order II. Incertae sedis	Rhodothermaceae	Salinibacter	Salinibacter ruber
SW_11_Salinibacter_ruber_64_17	1.51 Mbp	0.6349	16.86	178	1509	45989	Bacteria	Bacteroidetes	Bacteroidetes	Bacteroidetes Order II. Incertae sedis	Rhodothermaceae	Salinibacter	Salinibacter ruber
SW_7_Salinibacter_ruber_64_58	1.57 Mbp	0.6385	57.59	242	1587	28875	Bacteria	Bacteroidetes	Bacteroidetes	Bacteroidetes Order II. Incertae sedis	Rhodothermaceae	Salinibacter	Salinibacter ruber
SW_8_Salinibacter_ruber_64_56	1.43 Mbp	0.6365	55.76	238	1497	21792	Bacteria	Bacteroidetes	Bacteroidetes	Bacteroidetes Order II. Incertae sedis	Rhodothermaceae	Salinibacter	Salinibacter ruber
SW_9_Salinibacter_ruber_63_38	2.84 Mbp	0.6301	37.91	19	2477	334930	Bacteria	Bacteroidetes	Bacteroidetes	Bacteroidetes Order II. Incertae sedis	Rhodothermaceae	Salinibacter	Salinibacter ruber
QH_2_Salinibacter_ruber_64_74	1.21 Mbp	0.6355	73.55	204	1259	14203	Bacteria	Bacteroidetes	Bacteroidetes	Bacteroidetes Order II. Incertae sedis	Rhodothermaceae	Salinibacter	Salinibacter ruber
QH_2_Bacteroidetes_Order_II__Incertae_sedis_67_10	1.14 Mbp	0.67	10.37	205	1129	18829	Bacteria	Bacteroidetes	Bacteroidetes	Bacteroidetes Order II. Incertae sedis
QH_8_Bacteroidetes_Order_II__Incertae_sedis_67_23	1.97 Mbp	0.6739	22.66	126	1735	87849	Bacteria	Bacteroidetes	Bacteroidetes	Bacteroidetes Order II. Incertae sedis
QH_9_Bacteroidetes_Order_II__Incertae_sedis_67_14	1.34 Mbp	0.6678	14.19	45	1176	76726	Bacteria	Bacteroidetes	Bacteroidetes	Bacteroidetes Order II. Incertae sedis
QS_1_Bacteroidetes_Order_II__Incertae_sedis_64_9	1.70 Mbp	0.6406	8.84	283	1750	18116	Bacteria	Bacteroidetes	Bacteroidetes	Bacteroidetes Order II. Incertae sedis
QS_7_Bacteroidetes_Order_II__Incertae_sedis_67_15	1.87 Mbp	0.6744	14.89	143	1741	50715	Bacteria	Bacteroidetes	Bacteroidetes	Bacteroidetes Order II. Incertae sedis
QS_8_Bacteroidetes_Order_II__Incertae_sedis_64_10	1.55 Mbp	0.6351	9.53	142	1494	39717	Bacteria	Bacteroidetes	Bacteroidetes	Bacteroidetes Order II. Incertae sedis
QS_8_Bacteroidetes_Order_II__Incertae_sedis_68_15	1.31 Mbp	0.6757	14.68	149	1264	28602	Bacteria	Bacteroidetes	Bacteroidetes	Bacteroidetes Order II. Incertae sedis
QS_8_Bacteroidetes_Order_II__Incertae_sedis_68_28	1.81 Mbp	0.6778	28.07	88	1617	65817	Bacteria	Bacteroidetes	Bacteroidetes	Bacteroidetes Order II. Incertae sedis
QS_9_Bacteroidetes_Order_II__Incertae_sedis_68_14	1.76 Mbp	0.6821	14.11	76	1620	80833	Bacteria	Bacteroidetes	Bacteroidetes	Bacteroidetes Order II. Incertae sedis
SW_4_Bacteroidetes_Order_II__Incertae_sedis_67_19	1.86 Mbp	0.6751	18.82	140	1653	50796	Bacteria	Bacteroidetes	Bacteroidetes	Bacteroidetes Order II. Incertae sedis
SW_10_Bacteroidetes_40_5	1.08 Mbp	0.399	5.33	499	1322	11361	Bacteria	Bacteroidetes	Bacteroidetes
SW_11_Bacteroidetes_45_7	1.92 Mbp	0.4472	7.05	252	1975	25082	Bacteria	Bacteroidetes	Bacteroidetes
QS_4_Halomicrobium_mukohataei_62_28	2.64 Mbp	0.6191	28.15	57	2751	299310	Archaea	Euryarchaeota	Halobacteria	Halobacteriales	Halobacteriaceae	Halomicrobium	Halomicrobium mukohataei
QH_10_Halosimplex_carlsbadense_67_22	2.52 Mbp	0.6706	21.71	94	2634	95221	Archaea	Euryarchaeota	Halobacteria	Halobacteriales	Halobacteriaceae	Halosimplex	Halosimplex carlsbadense
QH_6_Halobacteriales_68_27	1.75 Mbp	0.6886	27.91	320	2059	17618	Archaea	Euryarchaeota	Halobacteria	Halobacteriales	Halobacteriaceae	Halosimplex	Halosimplex carlsbadense
QH_7_Halobacteriales_68_42	1.38 Mbp	0.6878	44.3	208	1609	26756	Archaea	Euryarchaeota	Halobacteria	Halobacteriales	Halobacteriaceae	Halosimplex	Halosimplex carlsbadense
QH_8_Halobacteriales_68_33	1.63 Mbp	0.6865	34.21	286	1970	24205	Archaea	Euryarchaeota	Halobacteria	Halobacteriales	Halobacteriaceae	Halosimplex	Halosimplex carlsbadense
QH_8_Halosimplex_carlsbadense_67_27	2.18 Mbp	0.6714	27.92	235	2442	34673	Archaea	Euryarchaeota	Halobacteria	Halobacteriales	Halobacteriaceae	Halosimplex	Halosimplex carlsbadense
QS_4_Halosimplex_carlsbadense_69_31	2.74 Mbp	0.69	31.39	60	2770	176706	Archaea	Euryarchaeota	Halobacteria	Halobacteriales	Halobacteriaceae	Halosimplex	Halosimplex carlsbadense
QS_5_Halosimplex_carlsbadense_68_33	2.42 Mbp	0.6829	33.4	84	2475	144205	Archaea	Euryarchaeota	Halobacteria	Halobacteriales	Halobacteriaceae	Halosimplex	Halosimplex carlsbadense
QS_9_Halosimplex_carlsbadense_67_15	2.35 Mbp	0.6701	14.92	191	2621	45674	Archaea	Euryarchaeota	Halobacteria	Halobacteriales	Halobacteriaceae	Halosimplex	Halosimplex carlsbadense
QH_8_Haloarcula_67_36	1.73 Mbp	0.6659	35.96	132	1887	49632	Archaea	Euryarchaeota	Halobacteria	Halobacteriales	Halobacteriaceae	Haloarcula
QS_6_Haloarcula_64_34	2.20 Mbp	0.6461	34.17	17	2363	456212	Archaea	Euryarchaeota	Halobacteria	Halobacteriales	Halobacteriaceae	Haloarcula
QH_9_Halococcus_66_26	2.32 Mbp	0.6664	27.05	155	2521	69699	Archaea	Euryarchaeota	Halobacteria	Halobacteriales	Halobacteriaceae	Halococcus
QS_4_Halococcus_69_34	2.57 Mbp	0.6935	34.05	38	2510	324613	Archaea	Euryarchaeota	Halobacteria	Halobacteriales	Halobacteriaceae	Halococcus
QS_7_Halococcus_68_65	1.16 Mbp	0.6823	65.05	192	1341	20317	Archaea	Euryarchaeota	Halobacteria	Halobacteriales	Halobacteriaceae	Halococcus
SW_12_Halococcus_67_38	1.66 Mbp	0.6686	38.22	268	2007	17888	Archaea	Euryarchaeota	Halobacteria	Halobacteriales	Halobacteriaceae	Halococcus
SW_9_Halococcus_67_24	2.17 Mbp	0.6676	24.46	199	2481	64970	Archaea	Euryarchaeota	Halobacteria	Halobacteriales	Halobacteriaceae	Halococcus
SW_8_Halorubrum_68_21	2.44 Mbp	0.6755	20.85	55	2545	142079	Archaea	Euryarchaeota	Halobacteria	Halobacteriales	Halobacteriaceae	Halorubrum
QS_1_Halobacteriales_68_44	1.23 Mbp	0.6829	44.01	186	1540	24725	Archaea	Euryarchaeota	Halobacteria	Halobacteriales	Halobacteriaceae	Natronomonas
QS_7_Natronomonas_69_60	1.34 Mbp	0.6899	60.24	220	1616	21841	Archaea	Euryarchaeota	Halobacteria	Halobacteriales	Halobacteriaceae	Natronomonas
QS_9_Natronomonas_68_42	1.52 Mbp	0.6804	41.68	150	1844	44262	Archaea	Euryarchaeota	Halobacteria	Halobacteriales	Halobacteriaceae	Natronomonas
SW_5_Natronomonas_68_122	1.50 Mbp	0.6813	122.97	137	1839	38472	Archaea	Euryarchaeota	Halobacteria	Halobacteriales	Halobacteriaceae	Natronomonas
QH_1_Halobacteriales_68_42	2.10 Mbp	0.6854	42.37	356	2460	29936	Archaea	Euryarchaeota	Halobacteria	Halobacteriales
QH_10_Halobacteriales_65_19	1.55 Mbp	0.6554	19.33	188	1662	25905	Archaea	Euryarchaeota	Halobacteria	Halobacteriales
QH_10_Halobacteriales_67_13	1.49 Mbp	0.6715	12.8	116	1733	42151	Archaea	Euryarchaeota	Halobacteria	Halobacteriales
QH_10_Halobacteriales_70_21	1.88 Mbp	0.6972	20.48	204	2295	42443	Archaea	Euryarchaeota	Halobacteria	Halobacteriales
QH_2_Halobacteriales_65_14	1.96 Mbp	0.6458	13.63	113	2109	74666	Archaea	Euryarchaeota	Halobacteria	Halobacteriales
QH_2_Halobacteriales_66_30	1.49 Mbp	0.6633	30.2	208	1703	22906	Archaea	Euryarchaeota	Halobacteria	Halobacteriales
QH_3_Halobacteriales_68_24	2.36 Mbp	0.6843	24.73	371	2671	36049	Archaea	Euryarchaeota	Halobacteria	Halobacteriales
QH_6_Halobacteriales_64_20	3.60 Mbp	0.6454	20.39	152	3728	135207	Archaea	Euryarchaeota	Halobacteria	Halobacteriales
QH_6_Halobacteriales_66_25	1.51 Mbp	0.6668	25.09	196	1696	30665	Archaea	Euryarchaeota	Halobacteria	Halobacteriales
QH_7_Halobacteriales_65_31	2.25 Mbp	0.651	30.73	16	2515	527263	Archaea	Euryarchaeota	Halobacteria	Halobacteriales
QH_7_Halobacteriales_66_36	2.61 Mbp	0.6666	36.77	18	2827	345020	Archaea	Euryarchaeota	Halobacteria	Halobacteriales
QH_7_Halobacteriales_66_37	1.71 Mbp	0.6664	39.65	269	1926	35567	Archaea	Euryarchaeota	Halobacteria	Halobacteriales
QH_7_Halobacteriales_69_31	2.20 Mbp	0.6942	31.51	135	2394	70586	Archaea	Euryarchaeota	Halobacteria	Halobacteriales
QH_8_Halobacteriales_64_26	3.05 Mbp	0.6478	25.75	116	3255	184845	Archaea	Euryarchaeota	Halobacteria	Halobacteriales
QS_1_Halobacteriales_67_19	2.08 Mbp	0.6704	18.96	26	2203	236295	Archaea	Euryarchaeota	Halobacteria	Halobacteriales
QS_1_Halobacteriales_68_17	2.07 Mbp	0.6829	17.27	39	2197	147725	Archaea	Euryarchaeota	Halobacteria	Halobacteriales
QS_1_Halobacteriales_69_70	2.45 Mbp	0.6868	69.98	44	2552	271947	Archaea	Euryarchaeota	Halobacteria	Halobacteriales
QS_3_Halobacteriales_64_16	2.83 Mbp	0.6405	16.18	70	2977	205582	Archaea	Euryarchaeota	Halobacteria	Halobacteriales
QS_4_Halobacteriales_66_20	2.89 Mbp	0.6583	20.45	86	2902	128286	Archaea	Euryarchaeota	Halobacteria	Halobacteriales
QS_4_Halobacteriales_69_225	2.95 Mbp	0.6909	224.48	28	3019	309771	Archaea	Euryarchaeota	Halobacteria	Halobacteriales
QS_4_Halobacteriales_70_19	2.84 Mbp	0.6968	18.72	46	2880	230273	Archaea	Euryarchaeota	Halobacteria	Halobacteriales
QS_5_Halobacteriales_70_17	2.61 Mbp	0.704	16.97	78	2809	170376	Archaea	Euryarchaeota	Halobacteria	Halobacteriales
QS_6_Halobacteriales_71_20	2.65 Mbp	0.7086	19.7	32	2719	259108	Archaea	Euryarchaeota	Halobacteria	Halobacteriales
QS_8_Halobacteriales_65_32	3.28 Mbp	0.6509	32.48	127	3395	89357	Archaea	Euryarchaeota	Halobacteria	Halobacteriales
QS_8_Halobacteriales_69_73	2.63 Mbp	0.6877	72.47	79	2777	132607	Archaea	Euryarchaeota	Halobacteria	Halobacteriales
QS_9_Halobacteriales_67_17	2.02 Mbp	0.6697	17.53	102	2296	68457	Archaea	Euryarchaeota	Halobacteria	Halobacteriales
QS_9_Halobacteriales_70_65	1.89 Mbp	0.7016	65.13	202	2136	33283	Archaea	Euryarchaeota	Halobacteria	Halobacteriales
SW_10_Halobacteriales_66_29	2.28 Mbp	0.6587	28.82	170	2433	51915	Archaea	Euryarchaeota	Halobacteria	Halobacteriales
SW_10_Halobacteriales_68_16	1.57 Mbp	0.678	15.63	121	1875	50771	Archaea	Euryarchaeota	Halobacteria	Halobacteriales
SW_12_Halobacteriales_69_24	1.26 Mbp	0.6901	24.34	193	1448	25547	Archaea	Euryarchaeota	Halobacteria	Halobacteriales
SW_6_Halobacteriales_65_15	2.51 Mbp	0.65	15	169	2833	56195	Archaea	Euryarchaeota	Halobacteria	Halobacteriales
SW_6_Halobacteriales_65_46	1.92 Mbp	0.6534	45.82	12	2133	395003	Archaea	Euryarchaeota	Halobacteria	Halobacteriales
SW_7_Halobacteriales_65_23	2.63 Mbp	0.6528	23.2	115	2737	104926	Archaea	Euryarchaeota	Halobacteria	Halobacteriales
SW_8_Halobacteriales_66_22	2.23 Mbp	0.6575	21.82	149	2397	59619	Archaea	Euryarchaeota	Halobacteria	Halobacteriales
SW_9_Halobacteriales_67_25	1.79 Mbp	0.6699	25.29	178	2114	34185	Archaea	Euryarchaeota	Halobacteria	Halobacteriales
SW_8_Halobacteriales_65_20	2.21 Mbp	0.6491	19.95	24	2519	194108	Archaea	Euryarchaeota	Halobacteria	Halobacteriales
QS_1_Halobacteria_68_20	3.39 Mbp	0.68	20.42	40	3595	324215	Archaea	Euryarchaeota	Halobacteria
QS_5_Halobacteria_70_15	3.21 Mbp	0.7033	15.56	123	3367	95582	Archaea	Euryarchaeota	Halobacteria
QS_8_Halobacteria_69_26	3.29 Mbp	0.694	25.91	46	3142	306160	Archaea	Euryarchaeota	Halobacteria
QS_9_Halobacteria_68_17	2.88 Mbp	0.6806	16.57	42	3010	302414	Archaea	Euryarchaeota	Halobacteria
SW_12_Halobacteria_71_31	947.95 Kbp	0.7091	31.41	115	1056	36911	Archaea	Euryarchaeota	Halobacteria
SW_5_Halobacteria_70_135	1.77 Mbp	0.7051	133.98	43	1753	149760	Archaea	Euryarchaeota	Halobacteria
SW_7_Halobacteria_68_16	1.90 Mbp	0.6797	16.34	105	2106	73362	Archaea	Euryarchaeota	Halobacteria
SW_7_Halobacteria_71_33	1.75 Mbp	0.7095	33.29	142	1861	41252	Archaea	Euryarchaeota	Halobacteria
SW_10_Thermoplasmatales_69_26	2.82 Mbp	0.6925	26.27	49	2737	172346	Archaea	Euryarchaeota	Thermoplasmata	Thermoplasmatales
QH_8_Nanohaloarchaea_44_6	565.29 Kbp	0.4405	5.33	329	928	7355	Archaea	Nanohaloarchaeota	Nanohaloarchaea
SW_10_Nanohaloarchaea_44_10	397.62 Kbp	0.433	10.36	132	624	11571	Archaea	Nanohaloarchaeota	Nanohaloarchaea
SW_4_Nanohaloarchaea_43_9	661.32 Kbp	0.434	9.07	51	843	58434	Archaea	Nanohaloarchaeota	Nanohaloarchaea
SW_7_Nanohaloarchaea_43_1	956.55 Kbp	0.4261	1	1	1123	956550	Archaea	Nanohaloarchaeota	Nanohaloarchaea
SW_7_Nanohaloarchaea_46_7	572.43 Kbp	0.4574	6.55	191	840	10429	Archaea	Nanohaloarchaeota	Nanohaloarchaea
QH_9_Magasanikbacteria_35_7	531.15 Kbp	0.3477	6.91	135	644	22796	Bacteria	Parcubacteria	Magasanikbacteria
SW_4_Parcubacteria_46_8	350.92 Kbp	0.4535	7.94	178	487	7655	Bacteria	Parcubacteria
SW_6_Parcubacteria_46_9	625.84 Kbp	0.4632	8.8	66	753	41337	Bacteria	Parcubacteria
SW_4_Bacteria_49_11	494.54 Kbp	0.4919	11.12	53	548	20833	Bacteria	Parcubacteria
SW_6_Gammaproteobacteria_67_9	1.10 Mbp	0.6723	9.38	390	1429	11214	Bacteria	Proteobacteria	Gammaproteobacteria	Chromatiales	Ectothiorhodospiraceae
QS_5_TM7_54_17	816.35 Kbp	0.536	17.5	21	797	172030	Bacteria	Saccharibacteria
QS_8_TM7_54_8	228.61 Kbp	0.5404	7.65	63	278	8458	Bacteria	Saccharibacteria
SW_7_TM7_54_9	422.32 Kbp	0.5442	8.47	121	542	12042	Bacteria	Saccharibacteria
