# Supplementary material for: Microbial Community Structure and the Persistence of Cyanobacterial Populations in Salt Crusts of the Hyperarid Atacama Desert from Genome-Resolved Metagenomics
Source: Front Microbiol. 2017 Jul 28;8:1435. doi: 10.3389/fmicb.2017.01435 (PMC5532433; doi:10.3389/fmicb.2017.01435)
Supplement: Supplementary file 2 [file Table_2.XLSX]

## Sheet: 2_Autofluorescent_cell_count
Site	Replicate	Section	Total cell / g sample in that section	ANOVA p value	Tukey test results
Wettest	1	Upper	19800000	0.000*	Significant differences between all sections.
		Middle	30300000
		Lower	11500000
	2	Upper	17500000	0.000*	Significant differences between the middle and lower sections, and the upper and lower sections.
		Middle	20000000
		Lower	6960000
	3	Upper	4940000	0.000*	Significant differences between the upper and middle sections, and the middle and lower sections.
		Middle	20400000
		Lower	5950000
Intermediate	1	Upper	8630000	0.000*	Significant differences between the middle and lower sections, and the upper and lower sections.
		Middle	13400000
		Lower	20700000
	2	Upper	1710000	0.000*	Significant differences between the upper and middle sections, and the middle and lower sections.
		Middle	7470000
		Lower	8510000
Driest	1	Upper	1800000	0.065	No significant differences.
		Middle	2240000
		Lower	3050000
	2	Upper	1850000	0.163	No significant differences.
		Middle	3710000
		Lower	2600000
	3	Upper	4500000	0.525	No significant differences.
		Middle	3470000
		Lower	4090000
Supplementary Table 2. Results from the auto-fluorescent cell count of three samples from the wettest and driest sites and two samples from the intermediate site. Samples were separated into an upper, middle, and lower section to determine if cell density differs among location within the halite. p values of the Analysis of Variance (ANOVA) of cell counts between different sections of a sample ar…
