# Supplementary material for: Microbial Community Structure and the Persistence of Cyanobacterial Populations in Salt Crusts of the Hyperarid Atacama Desert from Genome-Resolved Metagenomics
Source: Front Microbiol. 2017 Jul 28;8:1435. doi: 10.3389/fmicb.2017.01435 (PMC5532433; doi:10.3389/fmicb.2017.01435)
Supplement: Supplementary file 3 [file Table_3.XLSX]

## Sheet: halite_chemistry.csv
Site	Replicate	Si (%)	Al (%)	Fe (%)	Ca (%)	Mg (%)	Na (%)	K (%)	Mn (%)	P (%)	S (%)
Wettest	1	2.34667	0.269913	0.146884	0.693253	0.0361838	34.7181	0.0830151	<0.01	>0.01	0.19
	2	1.37435	0.164065	0.0979226	0.521727	0.0241225	35.2374	0.0415076	<0.01	<0.01	0.08
	3	0.565632	0.0846785	0.0559558	0.536021	0.0120613	35.7567	0.0249045	<0.01	<0.01	0.12
	4	1.23411	0.195819	0.111912	0.528874	0.0301532	35.089	0.0581106	<0.01	<0.01	0.09
Intermediate	1	1.22943	0.275205	0.188851	0.821898	0.331685	37.6113	0.423377	<0.01	0.00872753	0.41
	2	0.691847	0.142895	0.104917	0.77187	0.126643	39.4659	0.0581106	<0.01	0.0130913	0.33
	3	0.691847	0.169357	0.118906	0.714694	0.126643	40.5045	0.0664121	<0.01	0.00872753	0.23
	4	0.233732	0.0476316	0.0419668	0.44311	0.0301532	38.1306	0.0249045	<0.01	<0.01	0.13
Driest	1	1.88388	0.402223	0.167867	0.564608	0.0482451	36.7211	0.124523	<0.01	0.00872753	0.09
	2	3.11799	0.619211	0.230818	0.60749	0.0603064	36.3501	0.190935	0.00774473	0.00872753	0.1
	3	1.6782	0.375761	0.167867	0.543168	0.0422144	35.089	0.0996181	<0.01	<0.01	0.11
	4	0.584331	0.148187	0.0699447	0.385935	0.0241225	36.3501	0.033206	<0.01	<0.01	0.09
Supplementary Table 3: Halite chemistry data from four halite nodules at each site. Samples processed by ALS Chemex in Reno, NV.
